# Supplementary material for: Optimizing Ex Vivo CAR-T Cell-Mediated Cytotoxicity Assay through Multimodality Imaging
Source: Cancers (Basel). 2024 Jul 9;16(14):2497. doi: 10.3390/cancers16142497 (PMC11274748; doi:10.3390/cancers16142497)
Supplement: Supplementary file 1 [file cancers-16-02497-s001.zip]

Archive with 7 entries (7 files):
- Sup_Figures_CAR-T_Assay_20240702_V6.pdf
- Video_1.avi
- Video_2.avi
- Video_3.avi
- Video_4.avi
- Video_5.avi
- Video_6.avi
